# Supplementary material for: Neotropical Rattlesnake (Crotalus simus) Venom Pharmacokinetics in Lymph and Blood Using an Ovine Model
Source: Toxins (Basel). 2020 Jul 17;12(7):455. doi: 10.3390/toxins12070455 (PMC7405010; doi:10.3390/toxins12070455)
Supplement: Supplementary file 1 [file toxins-12-00455-s001.zip]

Archive with 3 entries (2 files):
- toxins-851695-sp 2/
- toxins-851695-sp 2/supplementary tables_finales-14Jun2020_xlsx.xlsx
- toxins-851695-sp 2/toxins-851695-supplementary_Neri.pdf
