# Supplementary material for: Neotropical Rattlesnake (Crotalus simus) Venom Pharmacokinetics in Lymph and Blood Using an Ovine Model
Source: Toxins (Basel). 2020 Jul 17;12(7):455. doi: 10.3390/toxins12070455 (PMC7405010; doi:10.3390/toxins12070455)
Supplement: Supplementary file 1 [file toxins-12-00455-s001.zip › toxins-851695-sp 2/supplementary tables_finales-14Jun2020_xlsx.xlsx]

## Sheet: Table 1.Fibrinogen in G2
Table 1. Quantification of fibrinogen in G2 sheep
Fibrinogen (mg/mL)
Time	Sheep
(h)	2A	2B	2C
0	1.3	3.5	3.7
0.03	1.2	3.6	3.7
0.08	1.1	3.9	3.7
0.17	1.1	3.2	3.5
0.25	0.9	3.2	3.2
0.5	0.8	3.1	2.6
0.75	0.7	3	2.7
1	1	3	2.5
2	0.9	2.1	0.9
3	0.7	0.8	0.4
4	0.6	0.3	0.5
6	0.5	0.2	0.2
9	0.2	0.2	0.1
12	0.1	0.1	0.1
18	0.1	0.1	0.1
24	0.1	0	0.1
30	0.1	0.1	0.1
36	0.1	0	0.1
48	0.3	0.1
72	1.1	0.1
96	1.7
120	1
144	1.3
168	0.7
192	1.3
216	1.2
240	1.3

## Sheet: Table 2.Fibrinogen in G3
Table 2. Quantification of fibrinogen in G3 sheep
Fibrinogen (mg/mL)
Time	Sheep
(h)	3A	3B	3C
0	2.5	2.3	2.3
0.03	2.5	2.2	2.1
0.08	2.5	2.1	2.1
0.17	2.4	2.2	2.3
0.25	2.3	2.1	2.1
0.5	2.3	2	2.3
0.75	2.3	1.9	2.1
1	2.2	2	2
1.5	2.1	1.9	1.9
2	2	1.8	1.5
3		1.8	1.5
4		1.6	0.9
5		1.5	1.4
6		1.4	1.4
7		1.1	1.1
8		1	1.2
9		0.7	1.5
10		0.6	1.5
11		0.4	1.1
12		0.2	0.9

## Sheet: Table 3. WV & components in G1
Table S3a. Quantification of WV in group 1						Table S3b Quantification of SVMPs in group 1						Table S3c Quantification of SVSPs in group 1						Table S3d Quantification of Crotoxin in group 1			Table S3e Quantification of Crotoxin in group			Table S3f Quantification of Crotoxin in group 1
Time	Whole venom					Time	SVMPs					Time	SVSPs					Sheep 1A			Sheep 1B			Sheep 1C
(h)	(ng/mL)					(h)	(ng/mL)					(h)	(ng/mL)					Time	Crotoxin		Time	Crotoxin		Time	Crotoxin
	Sheep 1A*	Sheep 1B*	Sheep 1C*				Sheep 1A*	Sheep 1B*	Sheep 1C*				Sheep 1A*	Sheep 1B*	Sheep 1C*			(h)	(ng/ml)*		(h)	(ng/ml)*		(h)	(ng/ml)*
0	0	0	0			0	0	0	0			0	0	0	0			0	0		0	0		0	0
0.03	47.1 ± 2.1	64.9 ± 2.5	144.6 ± 15.3			0.03	12.2 ± 3.2	14.8 ± 0.3	30.6 ± 0.3			0.03	35.2 ± 1.6	22.6 ± 0.3	24 ± 0.8			0.00666667	3.6 ± 0.1		0.0208333	7.4 ± 0.4		0.00555556	3.6 ± 0.2
0.08	34 ± 1.1	48.5 ± 1	111.2 ± 14.8			0.08	8.7 ± 2	11.4 ± 0.6	21.8 ± 7.5			0.08	35.1 ± 1.6	19.4 ± 0.6	22.2 ± 1.7			0.01	1.9 ± 0.01		0.0233333	7.6 ± 0.7		0.0075	2 ± 0.1
0.17	25.8 ± 0.6	33.2 ± 1.6	82.2 ± 7.5			0.17	6.8 ± 1.2	9.2 ± 0.3	19.0 ± 0.9			0.17	27.6 ± 2	17.5 ± 0.7	19.8 ± 2.4			0.0116667	1.4 ± 0.2		0.025	5.3 ± 0.5		0.0105556	1.3 ± 0.1
0.25	21.1 ± 1.8	19.3 ± 1	59.7 ± 5.4			0.25	4.8 ± 0.6	6.5 ± 0.3	14.6 ± 1.2			0.25	23.2 ± 1.8	14.9 ± 1.2	25.5 ± 3.7			0.015	2.9 ± 0.4		0.0261111	4.4 ± 0.4		0.0136111	2 ± 0.01
0.5	11.6 ± 0.3	12.4 ± 1.3	32.7 ± 2.1			0.5	2.5 ± 0.5	3.7 ± 0.1	8.9 ± 0.6			0.5	26.5 ± 0.3	11.9 ± 0.7	16.9 ± 1			0.0166667	2.1 ± 0.1		0.0269444	3 ± 2.3		0.0169444	2.9 ± 0.1
0.75	9.3 ± 2.9	8.9 ± 1.5	24.9 2.4			0.75	1.9 ± 0.4	2.6 ± 0.1	7 ± 0.6			0.75	12.9 ± 0.8	9.0 ± 0.4	14.3 ± 1.3			0.02	3.3 ± 0.1		0.0305556	4.3 ± 0.3		0.02	2.5 ± 0.1
1	6.8 ± 1.3	7.9 ± 0.3	19.6 ± 1.3			1	1.5 ± 0.4	1.77 ± 0.1	5.1 ± 0.4			1	10.6 ± 0.3	8.3 ± 0.1	7.8 ± 0.4			0.0233333	2.3 ± 0.1		0.0333333	2.9 ± 1		0.0244444	2.7 ± 0.1
1.5	5.2 ± 0.8	4.8 ± 0.7	14.7 ± 0.8			1.5	0.9 ± 0.3	0.9 ± 0.1	3.6 ± 0.3			1.5	6.7 ± 0.4	5.2 ± 0.1	5.1 ± 0.3			0.0266667	1.8 ± 0.1		0.0833333	0		0.0269444	2.7 ± 0.2
2	4.8 ± 0.5	3.7 ± 0.4	11.7 ± 0.4			2	0.5 ± 0.9	0.9 ± 0.1	2.7 ± 0.2			2	5.8 ± 0.4	3.6 ± 0.1	3.7 ± 0.2			0.0333333	0		0.166667	0		0.03	2.7 ± 0.1
3	2.6 ± 0.3	2.8 ± 0.1	9 ± 0.4			3	0.1 ± 0.2	0.4 ± 0.1	1.5 ± 0.2			3	3.3 ± 0.2	2.2 ± 0.1	2.7 ± 0.2			0.0833333	0		0.25	0		0.0333333	2.2 ± 0.2
4	1.4 ± 0.2	1.7 ± 0.1	8.4 ± 1			4	0	0	0.5 ± 0.1			4	2.3 ± 0.3	1.7 ± 0.1	2.3 ± 0.2			0.166667	0		0.75	0		0.0833333	0
6	0.7 ± 0.2	0.8 ± 0.1	4.5 ± 0.7			6	0	0	0			6	1.1 ± 0.1	1.1 ± 0.1	0.9 ± 0.1			0.25	0		1	0		0.25	0
9	0.4 ± 0.2	0.4 ± 0.1	2.6 ± 0.5			9	0	0	0.4 ± 0.3			9	0.7 ± 0.1	0.6 ± 0.1	0.3 ± 0.1			0.5	0		1.5	0		0.75	0
12	0.3 ± 0.2	0.2 ± 0.1	1.3 ± 0.2			12	0	0	0			12	0.5 ± 0.1	0.4 ± 0.01	0.2 ± 0.01			0.75	0		2	0		1	0
18	0.2 ± 0.2	0.2 ± 0.1	1 ± 0.6		,	18	0	0	0			18	0.4 ± 0.01	0.1 ± 0.01	0.1 ± 0.01			1	0		3	0		1.5	0
24	0.1 ± 0.1	0.03 ± 0.1	0			24	0	0	0			24	0.2 ± 0.01	0.2 ± 0.01	0			1.5	0		4	0		2	0
36	0.1 ± 0.1	0.2 ± 0.2	0			36	0	0	0			36	0.3 ± 0.1	0	0			2	0		6	0		3	0
48	0.1 ± 0.1	0	0			48	0	0	0			48	0	0	0			3	0		9	0		4	0
*Mean±SD (n = 3)						*Mean±SD (n = 3)						*Mean±SD (n = 3)						4	0		12	0		6	0
																		6	0		18	0		9	0
																		9	0		24	0		12	0
																		12	0		48	0		18	0
																		18	0		*Mean±SD (n = 3)			24	0
																		24	0					48	0
																		36	0					*Mean±SD (n = 3)
																		48	0
																		*Mean±SD (n = 3)

## Sheet: Table 4. WV & components in G2
Table S4a Quantification of WV in group 2						Table S4b Quantification of SVMPs in group 2						Table S4c Quantification of SVSPs in group 2						Table S4d Quantification of Crotoxin in group 2
Time	Whole venom					Time	SVMPs					Time	SVSPs					Time	Crotoxin
(h)	(ng/mL)					(h)	(ng/mL)					(h)	(ng/mL)					(h)	(ng/mL)
	Sheep 2A*	Sheep 2B*	Sheep 2C*				Sheep 2A*	Sheep 2B*	Sheep 2C*				Sheep 2A*	Sheep 2B*	Sheep 2C*				Sheep 2A*	Sheep 2B*	Sheep 2C*
0	0	0	0			0	0	0	0			0	0	0	0			0	0	0	0
0.03	0	6.1 ± 1.6	4.2 ± 1.1			0.03	0	0	0			0.03	0.2 ± 0.1	0	1.3 ± 0.01			0.03	0	0	0
0.08	0	8.3 ± 2.3	5.3 ± 1.1			0.08	0	0	0			0.08	0.3 ± 0.1	0	1.5 ± 0.2			0.08	0	0	0
0.17	0	8.9 ± 2.1	6 ± 0.9			0.17	0	0	0			0.17	0.4 ± 0.01	0.2 ± 0.01	2.3 ± 0.1			0.17	0	0	0
0.25	0	10.7 ± 2.7	6.9 ± 1.6			0.25	0	0	0			0.25	0.4 ± 0.01	0.2 ± 0.01	3 ± 0.3			0.25	0	0	0
0.5	0	11.2 ± 1.7	8.7 ± 0.6			0.5	0	0	0			0.5	0.4 ± 0.01	0.5 ± 0.2	4.4 ± 0.2			0.5	0	0	0
0.75	0	10.9 ± 1.7	9.6 ± 1.3			0.75	0	0	0			0.75	0.5 ± 0.1	0.7 ± 0.1	3.4 ± 0.1			0.75	0	0	0
1	1.0 ± 0.9	9.9 ± 1.2	8.5 ± 1.5			1	0	0	0			1	1 ± 0.01	1.6 ± 0.4	4.9 ± 0.2			1	0	0	0
2	1.2 ± 0.6	8.9 ± 1.8	10.4 ± 1.9			2	0	0	0.2 ± 0.4			2	2.7 ± 0.1	3.5 ± 0.5	6.4 ± 0.2			2	0	0	0
3	3.2 ± 1.2	10 ± 2.4	14.3 ± 3.1			3	0.3 ± 0.2	0	0.6 ± 0.5			3	6.9 ± 0.7	4.3 ± 0.4	10 ± 0.4			3	0	0	0
4	8.5 ± 0.7	10.9 ± 2.2	18.9 ± 2.8			4	1 ± 0.7	0.1 ± 0.1	0.8 ± 0.5			4	3.6 ± 0.1	5.4 ± 0.1	13 ± 0.5			4	0	0	0
6	4.9 ± 0.9	15.4 ± 1.7	19.7 ± 3			6	1 ± 0.6	1.1 ± 0.2	0.8 ± 0.5			6	11.8 ± 0.8	7 ± 0.3	19.4 ± 3			6	0	0	0
9	11.8 ± 1.1	19.2 ± 1.9	18.9 ± 3.4			9	1.4 ± 1.2	2.0 ± 0.2	0.8 ± 0.4			9	11.8 ± 0.8	9.2 ± 5.3	18.8 ± 1.3			9	0	0	0
12	10.2 ± 2.2	20.5 ± 1.8	17.5 ± 0.8			12	1.5 ± 0.8	2.9 ± 1.1	0.7 ± 0.4			12	8.7 ± 0.7	11 ± 6.5	17.5 ± 2.4			12	0	0	0
18	8.2 ± 0.4	17.2 ± 1.4	14.8 ± 2.2			18	1.1 ± 0.7	3.2 ± 0.8	0.9 ± 0.5			18	5.3 ± 0.3	12.1 ± 5.1	15.2 ± 1.6			18	0	0	0
24	6.5 ± 1	10.4 ± 0.9	16 ± 2.1			24	1.8 ± 1.5	2.4 ± 0.7	0.9 ± 1.1			24	3.3 ± 0.3	18.5 ± 9.1	15.4 ± 1.3			24	0	0	0
30	4.2 ± 1.2	5.4 ± 0.6	6.1 ± 0.4			30	0.4 ± 0.3	1 ± 0.8	0.1 ± 0.1			30	1.6 ± 0.1	8.8 ± 4	7.1 ± 0.6			30	0	0	0
36	0.8 ± 0.7	3.2 ± 0.6	0.3 ± 0.1			36	0.1 ± 0.1	0.4 ± 0.7	0			36	0.7 ± 0.01	2.8 ± 0.4	0.1 ± 0.1			36	0	0
48	0.8 ± 0.7	4.3 ± 1.2				48	0.1 ± 0.1	0.3 ± 0.6				48	0	1.2 ± 0.4				48	0	0
72	0	0				72	0	0.2 ± 0.4				72	0	0.3 ± 0.1				72	0
96	0					96	0					96	0					96	0
120	0					120	0					120	0					120	0
144	0					144	0					144	0					144	0
168	0					168	0					168	0					168	0
192	0					192	0					192	0					192	0
216	0					216	0					216	0					216	0
240	0					240	0					240	0					240	0
*Mean±SD (n = 3)						*Mean±SD (n = 3)						*Mean±SD (n = 3)						*Mean±SD (n = 3)

## Sheet: Table 5. G3 lymph
Table S5a Quantification of WV in lymph; sheep 3A				Table S5b Quantification of WV in lymph; sheep 3B				Table S5c Quantification of WV in lymph; sheep 3C				Table S5d Quantification of SVMPs in lymph; sheep 3A					Table S5e Quantification of SVMPs in lymph; sheep 3B					Table S5f Quantification of SVMPs in lymph; sheep 3C					Table S5g Quantification of SVSPs in lymph; sheep 3A					Table S5h Quantification of SVSPs in lymph; sheep 3B					Table S5i Quantification of SVSPs in lymph; sheep 3C					Table S5j Quantification of Crotoxin in lymph; sheep 3A					Table S5k Quantification of Crotoxin in lymph; sheep 3B
Time	Whole venom			Time	Whole venom			Time	Whole venom			Time	SVMPs				Time	SVMPs				Time	SVMPs				Time	SVSPs				Time	SVSPs				Time	SVSPs				Time	Crotoxin				Time	Crotoxin
(h)	(ng/mL)*			(h)	(ng/mL)*			(h)	(ng/mL)*			(h)	(ng/mL)*				(h)	(ng/mL)*				(h)	(ng/mL)*				(h)	(ng/mL)*				(h)	(ng/mL)*				(h)	(ng/mL)*				(h)	(ng/mL)*				(h)	(ng/mL)*
0	0			0	0			0	0			0	0				0	0				0	0				0	0				0	0				0	0				0	0				0	0
0.0333333	0			0.1	0			0.0833333	0			0.0333333	0				0.1	0				0.0833333	0				0.0333333	0				0.1	0				0.0833333	0				0.0333333	0				0.1	0
0.575	43.9 ± 4			0.3	0			0.183333	0			0.575	3.4 ± 2.2				0.3	0				0.183333	0				0.575	5.8 ± 0.4				0.3	0.1 ± 0.2				0.183333	0.1 ± 0.1				0.575	7.1 ± 2.3				0.3	0
0.666667	117.2 ± 25			0.483333	47.5 ± 4.2			0.25	0			0.666667	6.4 ± 1.3				0.483333	2.8 ± 1				0.25	0				0.666667	19.8 ± 1.3				0.483333	6.7 ± 2.0				0.25	0.1 ± 0.1				0.666667	29.4 ± 3.1				0.483333	0
1.03333	298.0 ± 61			0.683333	513 ± 21			0.325	4.8 ± 3.7			1.03333	13.6 ± 2.1				0.683333	21.8 ± 5				0.325	0.3 ± 0.2				1.03333	60.8 ± 20.2				0.683333	132.9 ± 28.1				0.325	0.6 ± 0.4				1.03333	116.3 ± 15.0				0.683333	66.58 ± 1.15
1.18333	332.5 ± 70			0.841667	925.2 ± 51.2			0.383333	23.3 ± 5.6			1.18333	14.6 ± 1.5				0.841667	37.2 ± 8				0.383333	2.0 ± 1.1				1.18333	80.4 ± 11.8				0.841667	324.9 ± 55.6				0.383333	4.2 ± 0.5				1.18333	105.1 ± 8.7				0.841667	132.93 ± 8.55
1.36667	293 ± 64			1.04167	1217.0 ± 26.6			0.458333	36.5 ± 4			1.36667	12.6 ± 2.3				1.04167	46.7 ± 11				0.458333	2.4 ± 1.3				1.36667	68.5 ± 2.1				1.04167	381.7 ± 10.6				0.458333	5.1 ± 1.2				1.36667	104.3 ± 8.6				1.04167	185.71 ± 9.52
1.41667	350.9 ± 77			1.38333	817.0 ± 36.5			0.541667	50.4 ± 2.7			1.41667	14.8 ± 1.9				1.38333	33.2 ± 8				0.541667	3.8 ± 1.6				1.41667	83.9 ± 9.4				1.38333	341.1 ± 57.3				0.541667	9.2 ± 0.9				1.41667	128.5 ± 16.8				1.38333	129.13 ± 17.31
1.46667	268.0 ± 60			1.63333	392.8 ± 19.9			0.625	138.4 ± 29.9			1.46667	11.6 ± 2.8				1.63333	17.4 ± 4				0.625	7.9 ± 2.4				1.46667	63.6 ± 0.7				1.63333	115.8 ± 42.8				0.625	26.4 ± 4.2				1.46667	91.7 ± 5.1				1.63333	43.84 ± 1.65
1.51667	324.3 ± 71			1.83333	285.2 ± 2.9			0.683333	288.5 ± 96.5			1.51667	14.4 ± 1.8				1.83333	14.3 ± 3				0.683333	13.6 ± 3.2				1.51667	84.6 ± 0.5				1.83333	82.9 ± 18.7				0.683333	63.0 ± 7.2				1.51667	108.1 ± 11.0				1.83333	30.97 ± 0.32
1.58333	339.3 ± 76			2.03333	230.9 ± 30.2			0.75	322.5 ± 88.8			1.58333	15.7 ± 1.6				2.03333	12.0 ± 3				0.75	15.4 ± 3.9				1.58333	88.5 ± 6.9				2.03333	63.5 ± 17.7				0.75	68.8 ± 0.7				1.58333	122.9 ± 8.3				2.03333	27.48 ± 0.65
1.66667	464 ± 107			2.28333	198.9 ± 22.8			0.816667	356.7 ± 115.8			1.66667	20.7 ± 4.7				2.28333	9.2 ± 2				0.816667	16.5 ± 3.7				1.66667	129.6 ± 5.7				2.28333	38.9 ± 2.7				0.816667	79.6 ± 9.0				1.66667	185.2 ± 24.0				2.28333	7.25 ± 0.69
1.71667	482.1 ± 106			2.45	111.2 ± 4			0.873333	422.8 ± 122.1			1.71667	21.3 ± 3.3				2.45	5.9 ± 2				0.873333	19.0 ± 3.8				1.71667	130.8 ± 9.1				2.45	23.3 ± 4.1				0.873333	99.5 ± 13.7				1.71667	227.4 ± 8.4				2.45	4.00 ± 0.71
1.75	491.3 ± 109			2.63333	113.1 ± 19.4			0.933333	414.6 ± 161.8			1.75	20.2 ± 2.8				2.63333	6.2 ± 2				0.933333	18.8 ± 3.5				1.75	126.2 ± 18.1				2.63333	24.9 ± 3.2				0.933333	85.1 ± 5.0				1.75	220.7 ± 7.2				2.63333	3.60 ± 0.38
1.8	483.7 ± 105			2.93333	167.8 ± 4.9			0.991667	507.4 ± 193.6			1.8	21.4 ± 2.7				2.93333	8.7 ± 2				0.991667	22.0 ± 2.0				1.8	140.6 ± 1.1				2.93333	39.1 ± 7.6				0.991667	98.8 ± 10.7				1.8	257.8 ± 25.4				2.93333	10.01 ± 1.24
1.83333	551.6 ± 128			3.21667	143.6 ± 21.5			1	665.5 ± 239.9			1.83333	23.4 ± 3.0				3.21667	8.3 ± 2				1	31.6 ± 4.3				1.83333	160.8 ± 13.2				3.21667	36.4 ± 4.0				1	147.2 ± 10.8				1.83333	319.6 ± 22.0				3.21667	7.78 ± 0.60
1.88333	576.9 ± 125			3.51667	107.5 ± 1.9			1.11667	676.5 ± 275			1.88333	23.1 ± 2.7				3.51667	6.3 ± 1				1.11667	32.3 ± 4.3				1.88333	151.9 ± 18.7				3.51667	21.6 ± 0.8				1.11667	158.3 ± 26.4				1.88333	433.8 ± 39.5				3.51667	3.08 ± 0.41
1.95	753 ± 165			3.63333	119.2 ± 6			1.18333	590.0 ± 226.9			1.95	27.4 ± 3.7				3.63333	7.3 ± 2				1.18333	29.2 ± 4.3				1.95	221.5 ± 4.5				3.63333	29.3 ± 4.4				1.18333	133.7 ± 9.9				1.95	445.2 ± 27.1				3.63333	6.00 ± 0.76
2	639.0 ± 139			3.83333	257.9 ± 46.6			1.25	440.0 ± 159.6			2	24.7 ± 3.3				3.83333	15.4 ± 4				1.25	21.2 ± 4.3				2	168.6 ± 21.2				3.83333	87.6 ± 7.5				1.25	90.9 ± 13.3				2	359.1 ± 39.7				3.83333	21.59 ± 3.65
2.03333	787.9 ± 171			4.01667	207.5 ± 21.3			1.31667	324.4 ± 111.4			2.03333	26.8 ± 5.9				4.01667	12.5 ± 3				1.31667	18.6 ± 3.8				2.03333	223.1 ± 8.2				4.01667	66.7 ± 9.7				1.31667	67.7 ± 5.3				2.03333	487.6 ± 27.8				4.01667	14.94 ± 1.87
2.08333	780.8 ± 171			4.25	261.2 ± 38.5			1.36667	291.7 ± 110.1			2.08333	28.9 ± 2.9				4.25	16.0 ± 4				1.36667	16.5 ± 3.1				2.08333	236.0 ± 7.0				4.25	95.3 ± 8.5				1.36667	55.1 ± 5.3				2.08333	741.0 ± 75.1				4.25	21.35 ± 2.07
2.11667	531.6 ± 120			4.48333	186.5 ± 26.2			1.43333	277.1 ± 74.9			2.11667	24.3 ± 3.3				4.48333	11.6 ± 3				1.43333	17.2 ± 4.0				2.11667	176.8 ± 16.9				4.48333	66.7 ± 11.5				1.43333	55.6 ± 3.7				2.11667	217.1 ± 38.2				4.48333	12.66 ± 1.05
2.15	425.1 ± 94			4.7	406.0 ± 43.6			1.5	250.1 ± 74.7			2.15	16.6 ± 2.8				4.7	19.8 ± 6				1.5	15.4 ± 3.4				2.15	104.8 ± 3.4				4.7	117.1 ± 6.7				1.5	50.9 ± 2.4				2.15	130.9 ± 18.2				4.7	23.56 ± 1.12
2.21667	357.7 ± 77			4.85	252.2 ± 40.1			1.55833	187 ± 52.1			2.21667	15.9 ± 2.1				4.85	13.9 ± 4				1.55833	12.4 ± 3.3				2.21667	102.4 ± 2.7				4.85	73.0 ± 3.5				1.55833	37.7 ± 5.9				2.21667	78.3 ± 2.3				4.85	15.65 ± 0.26
2.26667	548.0 ± 119			5	161.2 ± 25.2			1.625	181.0 ± 34.6			2.26667	22.2 ± 2.9				5	9.3 ± 3				1.625	11.5 ± 3.0				2.26667	142.0 ± 27.9				5	43.8 ± 6.5				1.625	37.6 ± 6.0				2.26667	199.5 ± 8.8				5	7.00 ± 0.41
2.33333	453.6 ± 97			5.16667	294.5 ± 27.3			1.675	134.0 ± 36.9			2.33333	18.3 ± 2.3				5.16667	16.1 ± 4				1.675	9.3 ± 2.9				2.33333	120.6 ± 9.7				5.16667	97.5 ± 11.8				1.675	24.3 ± 5.8				2.33333	146.6 ± 22.7				5.16667	20.53 ± 1.35
2.4	516.7 ± 112			5.4	228.0 ± 17.0			1.73333	212.6 ± 70.2			2.4	19.7 ± 2.5				5.4	12.6 ± 3				1.73333	13.8 ± 2.3				2.4	121.1 ± 9.9				5.4	74.2 ± 5.2				1.73333	38.1 ± 6.4				2.4	139.2 ± 11.0				5.4	15.63 ± 1.50
2.48333	273.1 ± 59			5.68333	173.3 ± 16.2			1.8	149.1 ± 43			2.48333	11.1 ± 1.3				5.68333	10.4 ± 2				1.8	10.7 ± 2.5				2.48333	56.2 ± 4.3				5.68333	51.5 ± 8.8				1.8	26.6 ± 7.8				2.48333	52.0 ± 6.1				5.68333	9.96 ± 1.27
2.58333	292.9 ± 65			5.95	258.4 ± 20			1.86667	109.6 ± 25.5			2.58333	11.6 ± 2.2				5.95	15.3 ± 4				1.86667	8.0 ± 1.9				2.58333	68.4 ± 5.0				5.95	80.5 ± 15.9				1.86667	18.7 ± 3.9				2.58333	60.8 ± 7.7				5.95	21.56 ± 1.42
2.65	265.9 ± 58			6.45	269.5 ± 10.8			1.93333	85.9 ± 13.9			2.65	11.0 ± 1.6				6.45	16.5 ± 4				1.93333	6.9 ± 1.8				2.65	55.0 ± 3.1				6.45	98.2 ± 21.0				1.93333	17.2 ± 3.1				2.65	41.6 ± 4.9				6.45	23.32 ± 4.98
2.66667	172.9 ± 43			6.86667	260.5 ± 20			2	73.3 ± 12.9			2.66667	7.2 ± 1.6				6.86667	17.2 ± 4				2	5.7 ± 1.7				2.66667	36.4 ± 1.6				6.86667	99.9 ± 9.3				2	13.6 ± 2.4				2.66667	16.1 ± 2.3				6.86667	22.32 ± 2.49
*Mean±SD (n = 3)				7.15	190.9 ± 17.2			2.08333	67 ± 11.0			*Mean±SD (n = 3)					7.15	13.3 ± 3				2.08333	5.6 ± 1.3				*Average±SD (n = 3)					7.15	70.2 ± 5.4				2.08333	13.1 ± 1.9				*Average±SD (n = 3)					7.15	15.53 ± 2.57
				7.5	327.5 ± 47.7			2.15	57.0 ± 6.9								7.5	19.7 ± 5				2.15	5.1 ± 1.2									7.5	131.7 ± 15.0				2.15	10.8 ± 1.2									7.5	31.90 ± 4.32
				7.73333	197.3 ± 35.5			2.25	51.7 ± 8.0								7.73333	11.5 ± 4				2.25	4.3 ± 1.2									7.73333	53.1 ± 3.6				2.25	9.8 ± 1.3									7.73333	10.15 ± 1.41
				8.11667	247.4 ± 44.7			2.34167	49.0 ±7.4								8.11667	15.3 ± 5				2.34167	4.7 ± 1.2									8.11667	79.8 ± 3.3				2.34167	10.9 ± 0.9									8.11667	18.61 ± 0.98
				8.51667	178.2 ± 40.6			2.43333	46.6 ± 6.8								8.51667	11.8 ± 4				2.43333	4.5 ± 1.2									8.51667	58.8 ± 4.1				2.43333	10.5 ± 1.4									8.51667	9.21 ± 1.70
				8.85	302.9 ± 53.3			2.51667	45.3 ± 1.2								8.85	19.9 ± 6				2.51667	4.5 ± 1.3									8.85	110.1 ± 15.0				2.51667	10.8 ± 2.3									8.85	24.29 ± 5.56
				9.35	261.3 ± 46.3			2.575	79.7 ± 23.7								9.35	16.3 ± 5				2.575	6.3 ± 1.8									9.35	83.4 ± 16.1				2.575	13.2 ± 3.3									9.35	19.40 ± 3.08
				9.55	129.4 ± 28.0			2.65833	51.0 ± 7.0								9.55	9.2 ± 3				2.65833	5.6 ± 1.6									9.55	37.1 ± 6.5				2.65833	9.1 ± 2.5									9.55	6.86 ± 1.09
				9.66667	90 ± 12.3			2.725	38.7 ± 6.1								9.66667	7.3 ± 2				2.725	4.4 ± 1.2									9.66667	28.2 ± 3.0				2.725	7.2 ± 1.7									9.66667	5.12 ± 0.74
				9.76667	64.7 ± 7.8			2.775	58.8 ± 9.0								9.76667	6.0 ± 2				2.775	6.6 ± 1.8									9.76667	20.4 ± 0.8				2.775	9.8 ± 2.1									9.76667	2.97 ± 0.59
				9.9	64.5 ± 8.5			2.84167	76.4 ± 13.2								9.9	5.4 ± 2				2.84167	8.2 ± 2.2									9.9	14.7 ± 9.0				2.84167	13.8 ± 2.1									9.9	3.07 ± 0.62
				10.0667	79.4 ± 3.3			2.90833	48.1 ± 6.1								10.0667	7.4 ± 2				2.90833	5.6 ± 1.6									10.0667	20.1 ± 14.1				2.90833	8.3 ± 2.0									10.0667	6.31 ± 1.23
				10.2167	81.5 ± 3.6			2.96667	37.8 ± 5.2								10.2167	7.3 ± 2				2.96667	4.9 ± 1.4									10.2167	20.5 ± 14.8				2.96667	7.9 ± 0.9									10.2167	4.30 ± 0.41
				10.3667	130.9 ± 21.7			3.04167	35.1 ± 4.4								10.3667	6.3 ± 2				3.04167	4.6 ± 1.5									10.3667	22.4 ± 2.2				3.04167	6.8 ± 0.9									10.3667	2.45 ± 0.36
				10.55	131.0 ± 15.4			3.10833	34.3 ± 4.6								10.55	6.8 ± 2				3.10833	4.5 ± 1.4									10.55	26.3 ± 0.6				3.10833	6.7 ± 0.7									10.55	2.83 ± 0.71
				10.6833	109.6 ± 12.1			3.19167	31.7 ± 6.0								10.6833	5.8 ± 2				3.19167	4.5 ± 1.3									10.6833	20.9 ± 1.1				3.19167	7.3 ± 0.7									10.6833	1.78 ± 0.55
				10.8833	109.3 ± 11.4			3.26667	37.5 ± 5.9								10.8833	6.8 ± 3				3.26667	5.2 ± 1.5									10.8833	24.5 ± 3.0				3.26667	8.9 ± 1.2									10.8833	2.74 ± 0.80
				11.0167	75.7 ± 5.8			3.36667	48.2 ± 3.2								11.0167	5.1 ± 2				3.36667	5.8 ± 1.7									11.0167	17.7 ± 1.2				3.36667	10.5 ± 1.9									11.0167	1.49 ± 0.16
				11.1667	81.6 ± 8.0			3.46667	43.1 ± 7.7								11.1667	4.9 ± 2				3.46667	5.5 ± 1.5									11.1667	16.4 ± 0.8				3.46667	8.9 ± 2.3									11.1667	1.44 ± 0.78
				11.2167	91.2 ± 7.7			3.575	42.3 ± 7.7								11.2167	6.0 ± 2				3.575	5.1 ± 1.0									11.2167	20.9 ± 1.7				3.575	8.8 ± 2.5									11.2167	3.33 ± 0.46
				11.3333	89.7 ± 9.8			3.7	43.3 ± 6.3								11.3333	5.7 ± 2				3.7	4.8 ± 0.9									11.3333	20.6 ± 1.1				3.7	8.2 ± 2.1									11.3333	1.41 ± 0.08
				11.4167	78.4 ± 10.7			3.83333	41.9 ± 7.8								11.4167	5.0 ± 2				3.83333	5.5 ± 1.1									11.4167	17.5 ± 1.7				3.83333	9.6 ± 2.4									11.4167	0.43 ± 0.05
				11.5167	70.9 ± 16.4			3.95	51.0 ± 5.2								11.5167	4.5 ± 2				3.95	6.2 ± 1.2									11.5167	16.8 ± 1.4				3.95	11.8 ± 2.4									11.5167	0.39 ± 0.08
				11.5833	69.1 ± 13.7			4.05833	58.1 ± 4.9								11.5833	4.5 ± 1.3				4.05833	6.3 ± 1.6									11.5833	16.1 ± 0.9				4.05833	11.8 ± 2.8									11.5833	0.41 ± 0.02
				11.6333	77.0 ± 5.4			4.15	71.8 ± 7.8								11.6333	3.3 ± 0.3				4.15	7.9 ± 1.5									11.6333	23.0 ± 7.7				4.15	15.1 ± 2.2									11.6333	0.37 ± 0.12
				11.6833	63.8 ± 1.8			4.24167	88.9 ± 13.9								11.6833	3.1 ± 0.2				4.24167	9.0 ± 1.8									11.6833	20.7 ± 7.4				4.24167	17.6 ± 3.1									11.6833	0.28 ± 0.07
				11.7167	61.0 ± 3.3			4.33333	102.7 ± 14.8								11.7167	2.9 ± 0.4				4.33333	10.1 ± 1.9									11.7167	20.1 ± 7.0				4.33333	20.2 ± 2.1									11.7167	0.70 ± 0.09
				11.75	61.6 ± 4.4			4.44167	105.0 ± 18.0								11.75	3.2 ± 0.5				4.44167	10.6 ± 1.9									11.75	20.7 ± 7.6				4.44167	22.7 ± 2.8									11.75	0.81 ± 0.07
				11.8	59.4 ± 2.7			4.525	96.1 ± 12.8								11.8	3.4 ± 0.4				4.525	10.2 ± 1.7									11.8167	24.4 ± 8.2				4.525	20.0 ± 2.8									11.8167	0.48 ± 0.18
				11.8333	53.6 ± 1.4			4.6	111.5 ± 11.6								11.8333	2.9 ± 0.3				4.6	11.4 ± 1.9									11.8333	21.9 ± 6.9				4.6	24.5 ± 5.1									11.8333	0.29 ± 0.02
				*Mean±SD (n = 3)				4.71667	106.4 ± 32.3								*Average±SD (n = 3)					4.71667	10.2 ± 1.6									*Average±SD (n = 3)					4.71667	19.3 ± 4.9									*Average±SD (n = 3)
								4.80833	148.0 ± 44.8													4.80833	12.6 ± 1.6														4.80833	25.9 ± 5.5
								4.86667	239.5 ± 73.6													4.86667	17.3 ± 2.3														4.86667	41.9 ± 6.9
								4.95	219.1 ± 63.9													4.95	16.5 ± 2.4														4.95	37.1 ± 7.0
								5.01667	260.2 ± 71.7													5.01667	18.6 ± 1.4														5.01667	46.4 ± 6.7
								5.08333	240 ± 62.2													5.08333	16.3 ± 2.1														5.08333	40.6 ± 8.5
								5.15	195.2 ± 45.4													5.15	13.8 ± 1.8														5.15	34.0 ± 4.0
								5.21667	189.1 ± 38.3													5.21667	13.4 ± 1.8														5.21667	35.7 ± 5.8
								5.3	137.3 ± 22.0													5.3	10.4 ± 1.4														5.3	27.9 ± 3.3
								5.36667	111.8 ± 14.2													5.36667	9.2 ± 1.0														5.36667	22.0 ± 3.3
								5.43333	104.1 ± 5.3													5.43333	9.1 ± 1.0														5.43333	21.0 ± 2.9
								5.53333	97.9 ± 6.7													5.53333	7.8 ± 0.7														5.53333	18.0 ± 4.3
								5.6	94.1 ± 4.5													5.6	7.1 ± 1.6														5.6	23.2 ± 9.1
								5.66667	80.1 ± 7.5													5.66667	5.6 ± 1.1														5.66667	22.2 ± 7.2
								5.78333	62.7 ± 5.6													5.78333	6.3 ± 2.8														5.78333	16.6 ± 4.4
								5.85	128.0 ± 15.0													5.85	9.1 ± 2.1														5.85	36.8 ± 5.0
								5.95	131.8 ± 16													5.95	10.6 ± 3.5														5.95	36.4 ± 4.5
								6	225.3 ± 41.8													6	13.7 ± 3.3														6	76.6 ± 5.0
								6.11667	219.9 49.9													6.11667	15.0 ± 3.2														6.11667	77.7 ± 10.2
								6.2	274.5 ± 68.7													6.2	15.6 ± 3.1														6.2	93.3 ± 2.1
								6.275	264.8 ± 62.0													6.275	14.2 ± 3.5														6.275	100.0 ± 12.4
								6.36667	228.4 ± 39													6.36667	12.4 ± 3.4														6.36667	71.5 ± 3.0
								6.45	178.4 ± 26.5													6.45	10.3 ± 1.7														6.45	51.5 ± 6.3
								6.50833	176.0 ± 27.8													6.50833	9.7 ± 2.3														6.50833	60.7 ± 5.9
								6.58333	128.2 ± 14.6													6.58333	10.6 ± 3.2														6.58333	34.8 ± 13.7
								6.71667	133.0 ± 11.3													6.71667	10.0 ± 3.2														6.71667	37.5 ± 12.8
								6.8	171.4 ± 23.8													6.8	11.9 ± 1.9														6.8	56.3 ± 9.2
								6.91667	158.2 ± 23.5													6.91667	10.0 ± 2.0														6.91667	44.9 ± 7.2
								7.06667	137.2 ± 17.9													7.06667	11.5 ± 3.8														7.06667	44.0 ± 6.6
								7.18333	210.0 ± 34.1													7.18333	14.8 ± 4.1														7.18333	65.0 ± 5.3
								7.28333	339.5 ± 96													7.28333	21.8 ± 4.6														7.28333	135.2 ± 16.2
								7.41667	297.4 ± 69.8													7.41667	19.0 ± 4.5														7.41667	108.8 ± 6.9
								7.55	341.6 ± 92.3													7.55	20.3 ± 5.4														7.55	142.3 ± 2.6
								7.63333	300.4 ± 62.2													7.63333	15.7 ± 4.5														7.63333	115.0 ± 5.1
								7.7	196.9 ± 35.7													7.7	11.1 ± 2.6														7.7	62.0 ± 8.7
								7.75	147.3 ± 23.1													7.75	9.9 ± 1.6														7.75	47.2 ± 7.3
								7.8	159.9 ± 20.8													7.8	10.5 ± 2.5														7.8	43.4 ± 15.2
								7.86667	115.9 ± 12.4													7.86667	9.0 ± 2.2														7.86667	33.4 ± 9.6
								7.93333	110.4 ± 4.1													7.93333	9.0 ± 2.5														7.93333	31.6 ± 6.2
								8	118.5 ± 13.9													8	9.0 ± 2.3														8	33.8 ± 4.7
								8.06667	135.8 ± 13.0													8.06667	10.2 ± 2.3														8.06667	39.6 ± 3.1
								8.13333	140.4 ± 14.9													8.13333	9.7 ± 2.1														8.13333	38.4 ± 2.3
								8.2	142.3 ± 20.9													8.2	13.1 ± 7.1														8.2	38.8 ± 3.4
								8.26667	253.7 ± 52.1													8.26667	17.0 ± 4.9														8.26667	77.6 ± 2.2
								8.33333	300.9 ± 57.2													8.33333	18.8 ± 4.3														8.33333	101.0 ± 5.6
								8.4	346.8 ± 80													8.4	18.2 ± 4.1														8.4	127.1 ± 4.5
								8.5	210.8 ± 39.9													8.5	13.3 ± 2.1														8.5	63.6 ± 6.0
								8.6	212.6 ± 32.6													8.6	12.7 ± 1.9														8.6	59.7 ± 2.6
								8.7	172.5 ± 19.8													8.7	15.9 ± 8.9														8.7	49.0 ± 13.2
								8.81667	218.2 ± 44.6													8.81667	17.6 ± 6.6														8.81667	72.4 ± 11.6
								8.9	260.4 ± 54.3													8.9	20.5 ± 9.0														8.9	95.6 ± 9.7
								9	333.9 ± 82.4													9	23.2 ± 7.4														9	119.8 ± 2.3
								9.11667	388.5 ± 92.0													9.11667	22.5 ± 3.0														9.11667	136.3 ± 10.3
								9.28333	281.6 ± 76.1													9.28333	15.5 ± 2.3														9.28333	84.6 ± 3.7
								9.44167	225.5 ± 49.7													9.44167	18.2 ± 7.8														9.44167	74.8 ± 2.9
								9.55	303.5 ± 64.3													9.55	22.5 ± 8.9														9.55	94.5 ± 2.8
								9.66667	346.1 ± 80.9													9.66667	24.6 ± 5.9														9.66667	123.3 ± 5.9
								9.8	357.0 ± 73.4													9.8	23.2 ± 3.5														9.8	122.1 ± 3.1
								9.93333	308.9 ± 65.6													9.93333	22.3 ± 4.4														9.93333	106.1 ± 4.0
								10.0333	321.8 ± 57.3													10.0333	20.3 ± 3.0														10.0333	106.6 ± 3.8
								10.1833	284.7 ± 48.2													10.1833	17.4 ± 2.6														10.1833	100.3 ± 3.2
								10.2833	296.1 ± 56.6													10.2833	20.8 ± 5.6														10.2833	104.7 ± 5.1
								10.3833	389.1 ± 94.2													10.3833	20.3 ± 5.2														10.3833	156.8 ± 12.3
								10.4917	265.0 ± 52.8													10.4917	15.2 ± 2.9														10.4917	77.6 ± 2.7
								10.6083	218.1 ± 36.2													10.6083	15.3 ± 4.5														10.6083	59.3 ± 2.8
								10.7083	173.1 ± 18.6													10.7083	12.2 ± 3.9														10.7083	41.9 ± 2.1
								10.7917	286.8 ± 51.1													10.7917	19.6 ± 6.5														10.7917	90.3 ± 3.0
								10.8667	340.6 ± 79.1													10.8667	22.6 ± 7.1														10.8667	99.0 ± 2.3
								11	266.9 ± 41.44													11	17.5 ± 4.6														11	68.3 ± 2.7
								11.1083	211.0 ± 29.6													11.1083	15.3 ± 3.5														11.1083	57.5 ± 3.1
								11.1667	217.7 ± 40.4													11.1667	15.6 ± 3.7														11.1667	61.6 ± 7.6
								11.25	321.9 ± 55.8													11.25	20.2 ± 4.9														11.25	112.2 ± 25.1
								11.3167	342.9 ± 51.8													11.3167	22.6 ± 8.3														11.3167	109.3 ± 7.7
								11.4	228.1 ± 30.1													11.4	16.4 ± 5.6														11.4	66.7 ± 3.2
								11.4667	159.5 ± 22.6													11.4667	12.5 ± 5.0														11.4667	44.3 ± 5.7
								11.5667	125.6 ± 11.6													11.5667	9.6 ± 3.2														11.5667	33.6 ± 3.4
								11.6333	133.8 ± 12.9													11.6333	10.8 ± 3.4														11.6333	37.0 ± 1.8
								11.6917	152.1 ± 17.6													11.6917	11.8 ± 3.6														11.6917	38.5 ± 3.2
								11.725	238.8 ± 27.0													11.725	17.8 ± 6.4														11.725	72.4 ± 2.2
								11.8167	247.6 ± 42.6													11.8167	18.8 ± 5.9														11.8167	76.1 ± 2.0
								11.8833	243.3 ± 21.2													11.8833	17.4 ± 5.2														11.8833	62.3 ± 3.0
								11.9417	149.1 ± 16.9													11.9417	11.8 ± 2.9														11.9417	44.8 ± 5.6
								12	121.2 ± 8.4													12	9.6 ± 2.4														12	28.2 ± 1.4
								*Mean±SD (n = 3)														*Average±SD (n = 3)															*Average±SD (n = 3)

## Sheet: Table 6.G3 blood
Table S6a- Quantification of WV in group 3 blood						Table S6b- Quantification of SVMPs in group 3 blood						Table S6c- Quantification of SVSPs in group 3 blood						Table S6d- Quantification of Crotoxin in group 3 blood
Time	WV					Time	SVMPs					Time	SVSPs					Time	Crotoxin
(h)	(ng/mL)					(h)	(ng/mL)					(h)	(ng/mL)					(h)	(ng/mL)
Sheep	3A*	3B*	3C*			Sheep	3A*	3B*	3C*			Sheep	3A*	3B*	3C*			Sheep	3A*	3B*	3C*
0	0	0	0			0	0	0	0			0	0	0	0			0	0	0	0
0.0333333	0.3 ± 0.3	0.1 ± 0.1	1.2 ± 0.3			0.0333333	0	0	0			0.0333333	0.0 ± 0.1	0	0.3 ± 0.1			0.0333333	0	0	0
0.0833333	4.6 ± 1.2	4.0 ± 0.6	5.0 ± 1.1			0.0833333	0	0	0			0.0833333	0.6 ± 0.2	0.6 ± 0.2	0.8 ± 0.1			0.0833333	0	0	0
0.166667	13.8 ± 2.4	6.3 ± 1.2	9.8 ± 2.1			0.166667	0.1 ± 0.1	0	0			0.166667	2.5 ± 0.6	1.4 ± 0.6	2.0 ± 0.2			0.166667	0	0	0
0.25	16.3 ± 2.7	7.7 ± 1.0	14.3 ± 3.0			0.25	0.2 ± 0.3	0.1 ± 0.2	0.4 ± 0.6			0.25	3.2 ± 0.8	1.6 ± 0.2	3.5 ± 0.4			0.25	0	0	0
0.5	18.2 ± 2.2	9.0 ± 1.2	15.3 ± 3.0			0.5	0.3 ± 0.4	0.2 ± 0.2	0.5 ± 0.7			0.5	4.7 ± 0.7	2.5 ± 0.4	4.8 ± 0.9			0.5	0	0	0
0.75	27.0 ± 3.0	11.8 ± 1.4	17.7 ± 3.2			0.75	0.6 ± 0.8	0.5 ± 0.5	0.8 ± 0.7			0.75	6.7 ± 0.7	4.2 ± 0.6	5.8 ± 0.6			0.75	0	0	0
1	31.9 ± 3.0	15.9 ± 1.9	17.2 ± 3.2			1	0.9 ± 0.9	0.5 ± 0.5	0.7 ± 0.7			1	10.0 ± 1.6	6.7 ± 0.9	6.8 ± 0.9			1	0	0	0
1.5	41.8 ± 3.9	19.0 ± 2.1	19.8 ± 3.3			1.5	1.4 ± 1.0	0.7 ± 0.5	1.2 ± 1.3			1.5	15.9 ± 1.4	9.6 ± 0.9	8.8 ± 1.5			1.5	0	0	0
2	49.3 ± 6.2	17.7 ± 1.5	23.9 ± 4.2			2	2.1 ± 1.2	0.6 ± 0.5	1.2 ± 0.9			2	27.7 ± 5.9	9.8 ± 1.7	10.1 ± 1.4			2	0	0	0
3	51.3 ± 5.3	16.5 ± 1.8	24.4 ± 3.9			3	2.3 ± 1.2	0.4 ± 0.4	1.1 ± 0.7			3	30.6 ± 3.3	8.2 ± 0.5	11.4 ± 1.8			3	0	0	0
4		14.3 ± 2.1	24.2 ± 5.9			4		0.6 ± .3	0.6 ± 0.7			4		5.6 ± 0.6	10.3 ± 2.2			4		0	0
5		13.2 ± 2.0	17.3 ± 4.7			5		0.7 ± .4	0.6 ± 0.8			5		5.2 ± 0.4	8.2 ± 1.3			5		0	0
6		13.9 ± 2.0	15.9 ± 3.8			6		0.4 ± 0.5	0.8 ±.1			6		5.6 ± 0.3	6.7 ± 1.7			6		0	0
7		14.2 ± 2.3	12.7 ± 3.3			7		0.5 ± 0.5	0.6 ± .2			7		6.0 ± 0.7	4.6 ± 0.6			7		0	0
8		15.7 ± 2.7	11.1 ± 1.9			8		0.7 ± 0.7	0.8 ± .4			8		6.9 ± 1.1	4.2 ± 0.4			8		0	0
9		15.7 ± 2.3	13.6 ± 3.6			9		0.6 ± 0.6	0.8 ± .6			9		7.4 ± 1.5	3.9 ± 0.3			9		0	0
10		15.3 ± 1.2	12.8 ± 2.1			10		0.7 ± 0.6	0.7 ± 0.8			10		6.4 ± 1.4	4.6 ± 0.5			10		0	0
11		14.7 ± 1.9	12.0 ± 2.1			11		0.6 ± 0.5	0.5 ± 0.7			11		6.4 ± 0.8	4.6 ± 0.8			11		0	0
12		15.7 ± 2.4	11.7 ± 2.5			12		0.8 ± 0.6	0.8 ± 0.4			12		7.0 ± 1.0	4.0 ± 0.4			12		0	0
*Mean±SD (n = 3)						*Mean±SD (n = 3)						*Mean±SD (n = 3)						*Mean±SD (n=3)
